# Supplementary material for: Prevalence of Slow-Growth Vancomycin Nonsusceptibility in Methicillin-Resistant Staphylococcus aureus
Source: Antimicrob Agents Chemother. 2017 Oct 24;61(11):e00452-17. doi: 10.1128/AAC.00452-17 (PMC5655046; doi:10.1128/AAC.00452-17)
Supplement: Supplemental material [file AAC.00452-17_zac011176622sd2.xlsx]

## Sheet: Table S1
	TableS1. 156 MRSA blood isolates at a Japanese hospital
	F series	Vancomycin MIC evaluated by E-test after varied hours of Incubation (µg/mL)					Phenotype
	no.	48h	72h	96h	120h	144h
	3	4	4	4	4	4	VISA
	4	2	2	2	2	2	hVISA
	5	3	3	3	3	3	hVISA
	6	3	3	3	3	3	hVISA
	7	2	2	2	2	2	VSSA
	8	3	3	3	3	3	hVISA
	9	3	3	3	3	3	hVISA
	10	4	4	4	6	6	slow-VISA
	11	4	4	4	4	4	VISA
	12	4	4	8	8	8	slow-VISA
	13	4	6	6	6	6	slow-VISA
	14	4	6	6	6	6	slow-VISA
	15	4	6	8	8	8	slow-VISA
	16	3	3	3	3	3	hVISA
	17	4	4	4	4	4	VISA
	18	3	3	3	3	3	hVISA
	19	4	6	6	6	6	slow-VISA
	20	4	6	6	6	6	slow-VISA
	21	3	3	3	4	4	hVISA
	22	2	2	2	2	2	VSSA
	24	4	4	4	4	4	VISA
	25	4	6	6	6	6	slow-VISA
	26	4	6	6	6	6	slow-VISA
	27	4	4	4	4	4	VISA
	28	4	4	4	6	6	slow-VISA
	29	4	4	4	4	4	VISA
	30	3	4	4	4	4	hVISA
	32	4	4	4	4	4	VISA
	33	4	4	4	4	4	VISA
	34	3	3	3	3	3	hVISA
	35	4	6	6	6	6	slow-VISA
	36	2	2	2	2	2	VSSA
	37	3	4	4	4	4	hVISA
	38	2	3	3	3	3	hVISA
	40	2	2	2	2	2	VSSA
	41	3	4	4	4	4	hVISA
	43	3	4	4	4	4	hVISA
	44	4	6	6	6	6	slow-VISA
	45	3	3	3	3	3	hVISA
	46	3	4	4	4	4	hVISA
	47	4	6	6	6	6	slow-VISA
	48	3	3	3	3	3	hVISA
	49	2	3	3	3	3	hVISA
	50	4	6	6	6	6	slow-VISA
	51	3	6	6	6	6	slow-VISA
	52	2	2	2	2	2	VSSA
	53	4	6	6	6	6	slow-VISA
	55	3	4	4	4	4	hVISA
	56	4	4	4	4	4	VISA
	57	3	3	3	3	3	hVISA
	58	2	4	4	4	4	hVISA
	59	4	4	4	4	4	VISA
	60	3	4	4	4	4	hVISA
	61	4	6	8	8	8	slow-VISA
	62	4	6	6	6	6	slow-VISA
	63	4	4	4	4	6	slow-VISA
	64	4	4	4	4	4	VISA
	65	1.5	1.5	1.5	2	2	VSSA
	66	3	3	3	3	3	hVISA
	67	3	3	3	3	3	hVISA
	69	2	4	4	4	4	hVISA
	70	2	2	2	2	2	VSSA
	71	2	3	3	3	3	hVISA
	72	4	4	4	4	4	VISA
	74	2	3	3	3	3	hVISA
	75	2	2	2	2	2	VSSA
	76	3	3	3	4	4	hVISA
	77	3	3	3	3	3	hVISA
	78	2	4	4	4	4	hVISA
	79	3	3	3	4	4	hVISA
	80	4	4	6	6	6	slow-VISA
	81	2	3	3	3	3	hVISA
	82	3	3	4	4	4	hVISA
	83	2	3	3	3	3	hVISA
	84	3	4	6	6	6	slow-VISA
	85	2	3	3	3	3	hVISA
	86	3	4	4	4	4	hVISA
	88	2	6	8	8	8	hVISA
	89	4	8	16	16	16	slow-VISA
	90	3	3	3	3	3	hVISA
	91	3	4	4	4	4	hVISA
	92	2	3	3	3	3	hVISA
	93	2	2	2	2	2	VSSA
	94	2	4	4	4	4	hVISA
	95	2	3	3	3	3	hVISA
	96	3	3	3	3	3	hVISA
	97	2	2	2	2	2	VSSA
	98	2	3	3	3	3	hVISA
	99	2	3	3	3	3	hVISA
	100	3	3	4	4	4	hVISA
	101	1.5	1.5	2	2	2	VSSA
	102	4	4	4	4	4	VISA
	103	2	3	3	3	3	hVISA
	104	3	3	3	3	3	hVISA
	105	2	3	3	4	4	hVISA
	106	4	4	4	4	4	VISA
	107	4	4	4	4	4	VISA
	108	2	2	3	3	3	hVISA
	109	4	6	6	6	6	slow-VISA
	110	3	4	4	4	4	hVISA
	111	3	4	4	4	4	hVISA
	112	2	3	3	3	3	hVISA
	113	3	6	6	6	6	slow-VISA
	114	2	2	2	2	2	VSSA
	115	4	4	4	4	4	VISA
	116	2	2	2	2	2	VSSA
	118	2	4	4	4	4	hVISA
	119	3	3	3	3	3	hVISA
	120	4	4	4	4	4	VISA
	121	4	4	4	4	4	VISA
	122	4	8	8	8	8	slow-VISA
	123	4	6	8	8	8	slow-VISA
	124	2	2	2	2	2	VSSA
	125	3	3	3	3	3	hVISA
	126	2	2	2	2	2	VSSA
	127	1.5	2	2	2	2	VSSA
	128	2	2	2	2	2	VSSA
	129	4	6	6	6	6	slow-VISA
	130	2	2	4	4	4	hVISA
	131	2	2	2	2	2	VSSA
	132	3	4	6	6	6	slow-VISA
	133	4	4	4	4	4	VISA
	134	3	3	3	3	3	hVISA
	135	3	3	4	4	4	hVISA
	136	3	3	4	4	4	hVISA
	137	4	4	4	4	4	VISA
	138	4	4	4	4	4	VISA
	139	3	3	3	3	3	hVISA
	140	2	3	3	3	3	hVISA
	141	3	4	4	4	4	hVISA
	142	3	6	6	6	6	slow-VISA
	143	3	4	4	4	4	hVISA
	144	3	4	4	4	4	hVISA
	145	3	4	4	4	4	hVISA
	146	3	3	3	3	3	hVISA
	147	3	3	3	3	3	hVISA
	148	3	4	4	6	6	slow-VISA
	149	4	4	4	4	4	VISA
	150	3	3	3	3	3	hVISA
	153	2	2	2	2	2	VSSA
	154	3	4	4	4	4	hVISA
	155	4	4	4	4	4	VISA
	156	4	6	6	6	6	slow-VISA
	157	3	4	4	4	4	hVISA
	158	3	4	4	4	4	hVISA
	159	3	3	3	3	3	hVISA
	160	3	4	4	4	4	hVISA
	161	3	6	8	8	8	slow-VISA
	164	2	4	4	4	4	hVISA
	165	3	6	6	6	6	slow-VISA
	166	2	3	3	3	3	hVISA
	167	2	4	4	4	4	hVISA
	168	2	4	4	4	4	hVISA
	171	3	3	3	3	3	hVISA
	172	2	2	6	6	6	slow-VISA
	173	3	3	3	3	3	hVISA

## Sheet: Table S2
		TableS2.Blood-borne 184 MRSA strains were selected randomly from 803 clinical strains MRSA at nine hospitals in Japan
		Strain	Vancomycin MIC evaluated by E-test after varied hours of Incubation (µg/mL)					Phenotype
		no.	48h	72h	96h	120h	144h
		MRSA102	2	3	3	3	3	VSSA
		MRSA103	2	2	2	2	2	VSSA
		MRSA104	2	2	2	2	2	VSSA
		MRSA114	3	3	3	3	3	hVISA
		MRSA115	3	3	3	3	3	hVISA
		MRSA116	3	4	4	4	4	hVISA
		MRSA117	3	3	3	3	3	hVISA
		MRSA118	2	2	2	2	2	VSSA
		MRSA131	3	4	4	4	4	hVISA
		MRSA132	3	4	4	4	4	hVISA
		MRSA133	3	3	3	4	4	hVISA
		MRSA134	4	4	4	4	4	VISA
		MRSA135	3	4	4	4	4	hVISA
		MRSA136	3	6	6	6	6	hVISA
		MRSA137	4	6	12	12	12	slow-VISA
		MRSA138	3	3	3	4	4	hVISA
		MRSA139	3	4	4	4	4	hVISA
		MRSA140	2	3	4	4	4	hVISA
		MRSA141	2	2	3	3	3	VSSA
		MRSA142	3	3	3	3	3	VSSA
		MRSA143	3	4	4	4	4	hVISA
		MRSA144	4	4	4	4	4	VISA
		MRSA145	2	2	2	2	2	VSSA
		MRSA146	4	4	4	4	4	VISA
		MRSA147	2	4	4	4	4	hVISA
		MRSA148	1.5	2	2	2	2	VSSA
		MRSA149	2	2	2	2	2	VSSA
		MRSA150	2	2	3	3	3	VSSA
		MRSA151	2	2	2	2	2	VSSA
		MRSA152	2	2	2	2	2	VSSA
		MRSA153	2	3	3	3	3	VSSA
		MRSA154	3	3	3	3	6	hVISA
		MRSA155	2	2	2	2	2	VSSA
		MRSA156	1.5	1.5	1.5	1.5	1.5	VSSA
		MRSA157	2	2	2	2	2	VSSA
		MRSA158	3	3	3	4	4	hVISA
		MRSA159	3	3	3	4	4	hVISA
		MRSA160	3	3	3	3	3	hVISA
		MRSA161	3	3	3	3	3	VSSA
		MRSA162	1.5	2	3	3	3	VSSA
		MRSA163	2	2	2	2	2	VSSA
		MRSA164	2	2	2	2	2	VSSA
		MRSA165	3	3	3	3	3	hVISA
		MRSA166	2	2	2	2	2	VSSA
		MRSA167	2	4	4	4	4	hVISA
		MRSA168	1,5	4	4	4	4	hVISA
		MRSA169	2	2	2	2	2	VSSA
		MRSA170	2	2	2	3	3	VSSA
		MRSA171	3	3	4	6	6	hVISA
		MRSA172	4	4	4	4	4	VISA
		MRSA173	4	4	4	4	4	VISA
		MRSA174	4	4	4	4	4	VISA
		MRSA175	3	3	3	4	4	hVISA
		MRSA176	2	4	4	4	4	hVISA
		MRSA177	3	4	4	4	4	hVISA
		MRSA178	4	4	4	4	4	VISA
		MRSA179	3	4	4	4	4	hVISA
		MRSA180	3	3	3	3	3	hVISA
		MRSA181	3	3	3	4	4	hVISA
		MRSA182	3	3	3	4	4	hVISA
		MRSA183	3	3	3	3	4	hVISA
		MRSA184	3	3	3	3	3	hVISA
		MRSA185	3	3	3	3	3	hVISA
		MRSA186	2	2	2	4	4	hVISA
		MRSA187	3	3	3	3	3	hVISA
		MRSA188	4	4	4	4	6	slow-VISA
		MRSA189	3	3	3	3	3	hVISA
		MRSA190	4	8	8	8	8	slow-VISA
		MRSA191	2	2	4	4	4	hVISA
		MRSA192	2	2	2	2	2	VSSA
		MRSA193	6	6	6	6	6	VISA
		MRSA194	4	6	8	12	12	slow-VISA
		MRSA195	3	3	3	3	3	VSSA
		MRSA196	3	3	3	3	4	hVISA
		MRSA198	3	3	3	3	3	VSSA
		MRSA199	3	4	4	6	6	hVISA
		MRSA2	2	4	4	4	4	hVISA
		MRSA200	3	3	3	3	3	hVISA
		MRSA201	3	3	3	3	3	hVISA
		MRSA202	3	3	3	3	3	VSSA
		MRSA203	3	3	3	3	3	VSSA
		MRSA204	3	3	3	3	3	VSSA
		MRSA205	3	4	4	4	4	hVISA
		MRSA206	3	3	3	3	3	hVISA
		MRSA207	4	4	4	4	4	VISA
		MRSA208	4	4	4	4	4	VISA
		MRSA209	3	3	3	3	3	hVISA
		MRSA210	3	3	3	3	3	hVISA
		MRSA211	3	3	3	3	3	hVISA
		MRSA212	1.5	2	2	2	2	VSSA
		MRSA213	1.5	4	4	4	4	hVISA
		MRSA215	3	3	4	4	4	hVISA
		MRSA216	3	3	3	3	3	hVISA
		MRSA217	3	3	3	3	3	hVISA
		MRSA218	3	3	3	3	3	hVISA
		MRSA219	3	3	6	6	6	hVISA
		MRSA220	1.5	3	3	3	3	VSSA
		MRSA221	3	6	8	8	8	hVISA
		MRSA222	1.5	4	4	4	4	hVISA
		MRSA223	1	1	1	1	1	VSSA
		MRSA224	2	2	2	2	2	VSSA
		MRSA225	1.5	1.5	1.5	1.5	1.5	VSSA
		MRSA228	3	4	4	4	4	hVISA
		MRSA232	3	3	3	3	3	hVISA
		MRSA233	3	3	3	3	3	hVISA
		MRSA234	3	3	4	4	4	hVISA
		MRSA236	1	2	2	2	2	VSSA
		MRSA237	1	1	1.5	1.5	1.5	VSSA
		MRSA238	1.5	1.5	1.5	1.5	1.5	VSSA
		MRSA239	3	3	4	4	4	hVISA
		MRSA241	3	4	4	4	4	hVISA
		MRSA244	1	8	8	8	8	hVISA
		MRSA245	1	8	8	8	8	hVISA
		MRSA246	3	4	4	4	4	hVISA
		MRSA249	2	2	2	2	2	VSSA
		MRSA256	3	3	3	3	3	hVISA
		MRSA257	3	3	4	4	4	hVISA
		MRSA270	2	3	3	3	3	VSSA
		MRSA280	2	4	4	4	4	hVISA
		MRSA284	2	2	2	2	2	VSSA
		MRSA295	3	3	3	3	3	VSSA
		MRSA3	2	2	4	4	4	hVISA
		MRSA310	6	6	6	6	6	VISA
		MRSA311	2	2	2	2	2	VSSA
		MRSA312	3	3	3	3	3	VSSA
		MRSA314	4	4	4	4	4	VISA
		MRSA346	3	3	3	3	3	hVISA
		MRSA347	4	4	4	4	4	VISA
		MRSA348	3	3	3	3	3	hVISA
		MRSA349	3	3	3	3	3	VSSA
		MRSA350	3	3	3	3	3	VSSA
		MRSA351	2	3	4	4	4	hVISA
		MRSA352	3	3	3	3	3	VSSA
		MRSA353	1	1	1	1	1	VSSA
		MRSA354	2	2	2	2	2	VSSA
		MRSA356	4	4	4	4	4	VISA
		MRSA370	4	4	4	4	4	VISA
		MRSA371	3	3	3	3	3	VSSA
		MRSA372	4	4	4	4	4	VISA
		MRSA373	2	2	2	2	2	VSSA
		MRSA374	3	3	3	3	3	hVISA
		MRSA375	4	4	4	4	4	VISA
		MRSA376	3	4	4	4	4	hVISA
		MRSA377	3	3	3	3	3	VSSA
		MRSA378	2	2	2	2	2	VSSA
		MRSA379	4	6	6	6	6	slow-VISA
		MRSA380	4	4	4	4	4	VISA
		MRSA382	3	4	4	4	4	hVISA
		MRSA383	3	3	3	3	3	hVISA
		MRSA386	4	6	6	6	6	slow-VISA
		MRSA393	3	3	3	3	3	hVISA
		MRSA4	3	3	4	4	4	hVISA
		MRSA406	2	3	3	3	3	VSSA
		MRSA409	2	2	2	2	2	VSSA
		MRSA418	2	2	3	3	3	hVISA
		MRSA419	2	2	2	2	2	VSSA
		MRSA423	1.5	4	4	4	4	VSSA
		MRSA424	1.5	2	2	2	2	VISA
		MRSA425	6	6	6	6	6	VSSA
		MRSA426	2	2	2	2	2	VSSA
		MRSA427	2	2	2	2	2	VSSA
		MRSA434	2	6	8	8	8	VSSA
		MRSA435	2	4	4	4	4	hVISA
		MRSA457	2	2	2	2	2	VSSA
		MRSA459	1.5	4	4	4	4	hVISA
		MRSA47	3	3	3	4	4	hVISA
		MRSA48	4	4	4	4	4	VISA
		MRSA5	3	3	3	3	3	hVISA
		MRSA65	4	6	12	12	12	slow-VISA
		MRSA73	3	3	3	3	3	hVISA
		MRSA74	2	4	4	4	4	hVISA
		MRSA75	3	3	3	6	6	hVISA
		MRSA76	3	3	3	3	3	hVISA
		MRSA77	3	3	3	3	3	VSSA
		MRSA78	3	3	3	3	3	VSSA
		MRSA79	3	4	4	4	4	hVISA
		MRSA80	3	3	3	3	3	VSSA
		MRSA81	2	4	4	4	4	hVISA
		MRSA82	2	4	6	6	6	hVISA
		MRSA83	0.5	2	3	4	4	hVISA
		MRSA84	2	2	3	3	3	VSSA
		MRSA85	2	4	6	6	6	hVISA
		MRSA86	3	3	3	3	3	hVISA
		MRSA87	1.5	1.5	1.5	1.5	1.5	VSSA

## Sheet: TableS3
TableS３	Comparison of Mu3-derived slow-VISA strains and their large-colony revertants in vitro
sVISA Straina	Colony sizeb			Doubling Time (min)			Vancomycin MIC of sVISA strain at various inciubation times										Vancomycin MIC of revertants at various inciubation times									Single nucelotide polymorphisms, compared with Mu3 parent strain
													mupirocin 0.032µg/ml)										mupirocin 0.032µg/ml
								drug-free										drug-free								sVISA					LCc
Mu3 deruvatuves	sVISA	LCc		sVISA	LCc		48h	72h	96h	120h	144h			48h			48h	72h	96h	120h	144h		48h			Gene/LocusTag	AminoStatus				Gene/LocusTag	AminoStatus
Mu3-1-4d	PC	LC		64.8	40.3		6	8	8	8	8			8			3	3	3	3	3			3		SAHV_1727	1153: M => I	DNA translocase stage III sporulation prot-like protein			SAHV_1727	1153: M => I	DNA translocase stage III sporulation prot-like protein
																										SAHV_2320	124: T => N,125: K => *	ribose-5 phosphate isomerase			SAHV_2320	124: T => N,125: K => *	ribose-5-phosphate isomerase A
		hVISA																													lacR	76: Q => *	lactose phosphotransferase system repressor
Mu3-1-5d	PC	LC		70.7	43.3		6	8	8	8	8			8			4	4	4	4	4			4		pyrG	57: G => S	CTP synthetase			pyrG	57: G => S	CTP synthase
		VISA																													pyrG	157: A => V	CTP synthetase
Mu3-2-6d	PC	LC		100.5	82.5		8	12	12	16	16			16			3	3	3	3	3			3		tetM	257: E => *	tetracycline resistance protein			N.T.
		hVISA																								pykA	289: A => V	pyruvate kinase
Mu3-3-4d	PC	LC		123.8	43.6		8	12	12	16	16			16			4	4	4	4	4			4		SAHV_0177	240: S => L	hypothetical protein			SAHV_0177	240: S => L	hypothetical protein
																										rpoC	799: A => T	RNA polymerase subunit beta			rpoC	799: A => T	RNA polymerase subunit beta
		VISA																													murZ	367: Y => *	UDP-N-acetylglucosamine 1-carboxyvinyltransferase
Mu3-4-4d	PC	LC		123.8	44.1		8	12	12	12	12			12			3	3	3	3	3			3		rpoB	744:G=>R	RNA polymerase subunit beta			rpoB	744:G=>R	RNA polymerase subunit beta
																															rpoB	607544A to C	RNA polymerase subunit beta
																										glpF	88: A => D	glycerol uptake facilitator			glpF	88: A => D	glycerol uptake facilitator protein
		hVISA																								malA	294: S => F	alpha-D-1,4-glucosidase			malA	294: S => F	malate dehydrogenase
Mu3-4-5d	PC	LC		68.6	40.5		8	8	8	12	12			12			3	3	3	3	3			3		SAHV_2320	42: Q => *	ribose-5 phosphate isomerase			SAHV_2320	42: Q => *	ribose-5-phosphate isomerase A
		hVISA																													lacR	5: E => *	lactose phosphotransferase system repressor
Nu3-5-4d	PC	LC		60.2	47.5		8	12	12	12	12			12			8	8	8	8	8			8		N.T.					N.T.
Mu3-5-5d	SC	LC		58.3	47.5		8	12	12	12	12			12			8	8	8	8	8			8		N.T.					N.T.
Mu3-6-4d	PC	LC		71.5	42.5		24	24	32	32	32			32			3	3	4	4	4			4		prs	317: S => I	ribose-phosphate pyrophoephokinase			prs	317: S => I	ribose-phosphate pyrophosphokinase
																															SAHV_0115	183: P => L	hypothetical protein; cysteine synthase A
		hVISA																													ebpS	228: K => T	elastin binding protein
Mu3-11-6d	PC	LC		111.8	39.2		8	16	16	16	16			16			3	3	3	4	4			4		rpoC	418: L => I	RNA polymerase subunit beta'			rpoC	418: L => I	RNA polymerase subunit beta
		hVISA																													rpoC	956: G => A	RNA polymerase subunit beta
Mu3-12-5d	PC	LC		66	39.6		8	12	12	12	12			12			3	3	3	3	3			3		smc	560: R => C	chromosome segregation SMC protein			smc	560: R => C	ribose-phosphate pyrophosphokinase
																										SAHV_2320	206: G => V	ribose-5-phosphate isomerase			SAHV_2320	206: G => V	ribose-5-phosphate isomerase
		hVISA																													lacR	60: S => *	lactose phosphotransferase system repressor
Mu3-14-4d	PC	LC		64.2	39.8		8	8	8	8	8			8			3	3	3	3	3			3		SAHV_0232	10: K => *	glutaryl-CoA dehydrogenase			SAHV_0232	10: K => *	hypothetical protein
																										SAHV_0253	101: R => L	CDP-glycerol glycerophosphotransferase(teichoic-acid synthase)			SAHV_0253	101: R => L	hypothetical protein
																															SAHV_0253	147: F => Y	CDP-glycerol glycerophosphotransferase(teichoic-acid synthase)
		hVISA																													SAHV_1874	117: I => N	hypothetical protein
Mu3-16-4d	PC	LC		61.9	40.5		6	8	8	8	8			8			4	4	4	4	4			4		SAHV_2320	82: L => *	ribose-5 phosphate isomerase			SAHV_2320	82: L => *	ribose-5-phosphate isomerase A
																															lacR	188: L => *	lactose phosphotransferase system repressor
		VISA																													vraE	379: T => M	bacitracin transport system permease protein
Mu3-17-4d	PC	SC		123.8	57.8		8	12	12	12	12			16			4	4	4	4	4			4		capP	109: T => K	UDP-N-acetylglucosamine 2-epimerase (non-hydrolysing)			capP	109: T => K	UDP-N-acetylglucosamine 2-epimerase (non-hydrolysing)
																										SAHV_0254(ispD)	136: D => V	2-C-methyl-D-erythritol 4-phosphate cytidylyltransferase			SAHV_0254(ispD)	136: D => V	2-C-methyl-D-erythritol 4-phosphate cytidylyltransferase
																										SAHV0309(psuG)	71: I => F	hypothetical protein; pseudouridine-5'-phosphate glycosidase			SAHV_0309	71: I => F	hypothetical protein
		VISA																													ccpA	223: D => X	catabolite control protein A
Mu3-17-6d	PC	LC		87.7	44.7		6	8	8	12	12			12			3	3	3	3	3			3		rpoB	746: S => F	RNA polymerase subunit beta			rpoB	746: S => F	RNA polymerase subunit beta
		hVISA																													rpoB	745: P =>S	RNA polymerase subunit beta
Mu3-18-4d	PC	SC		153.9	59.2		6	12	12	12	12			12			8	8	8	8	8			8		rpoB	977: G => V	RNA polymerase subunit beta			rpoB	977: G => V	RNA polymerase subunit beta
		VISA																													rpoB	532: S => I	RNA polymerase subunit beta
Mu3-18-5d	PC	SC		144.4	63.0		6	12	12	12	12			12			3	4	4	6	6			6		prs	190: A => D	ribose-phosphate pyrophoephokinase			prs	190: A => D	ribose-phosphate pyrophoephokinase
		hVISA																													prs	196: P => S	ribose-phosphate pyrophoephokinase
																										pfk	111: G => V	6-phosphofructokinase,			pfk	111: G => V	6-phosphofructokinase 1
Mu3-18-6d	PC	SC		182.4	57.8		4	4	6	6	8			8			4	4	4	4	4			4		prs	190: A => D	ribose-phosphate pyrophoephokinase			prs	190: A => D	ribose-phosphate pyrophoephokinase
		VISA																								SAHV_1690	175: A => D	phosphoesterase RecJ domain-containing protein			SAHV_1690	175: A => D	hypothetical protein
																															prs	170: P => L	ribose-phosphate pyrophoephokinase
Mu3-19-4d	PC	SC		141.5	64.8		8	12	16	24	24			24			2	2	2	2	2			2		prs	256: C => Y	ribose-phosphate pyrophoephokinase			prs	256: C => Y	ribose-phosphate pyrophoephokinase
		hVISA																													cfxE	37: D => E	ribulose-5-phosphate 3-epimerase-like protein
Mu3-19-5d	PC	LC		63	44.4		8	12	12	12	12			12			4	4	4	4	4			4		rpoC	941: R => C	RNA polymerase subunit beta'			rpoC	941: R => C	RNA polymerase subunit beta
		VISA																													SAHV_1000	171: R => L	GTP pyrophosphokinase
																															katA	53: P => S	catalase
Mu3-20-4d	PC	LC		64.8	44.7		12	24	24	24	24			24			4	4	4	4	4			4		prs	35: G => D	ribose-phosphate pyrophoephokinase			prs	35: G => D	ribose-phosphate pyrophoephokinase
		VISA																													murZ	47: P => L	UDP-N-acetylglucosamine 1-carboxyvinyltransferase
Mu3-20-6d	PC	SC		77.3	61.9		8	8	8	8	8			8			8	8	8	8	8			8		rpoC	744: N => K	RNA polymerase subunit beta'			rpoC	744: N => K	RNA polymerase subunit beta
																															SAHV_0734	62: A => V	Hypothetical protein
Mu3-21-4d	PC	LC		83.5	38.7		6	12	12	12	12			12			3	3	3	4	4			4		rpoB	929: H => Y	RNA polymerase subunit beta			rpoB	929: H => Y	RNA polymerase subunit beta
		hVISA																													SAHV_2362	2506828A:Insertion,frame shifted	Hypothetical protein
Mu3-22-4d	SC	LC		59.2	38.9		8	12	12	12	12			12			3	3	3	3	3			3		N.T.					N.T.
		hVISA
Mu3-24-4d	SC	LC		58.2	45.9		8	8	8	12	12			12			8	8	8	8	8			8		mtlF	344: R => K	PTS system mannitol specific transporter subunit			N.T.
Mu3-25-4d	PC	LC		80.6	53.7		8	12	12	12	12			12			8	8	8	8	8			8		rpoB	929: H => Y	RNA polymerase subunit beta			rpoB	929: H => Y	RNA polymerase subunit beta
		VISA																													rpoC	794: T => K	RNA polymerase subunit beta'
hVISA Mu3	ー	LC		ー	36.9		ー	ー	ー	ー	ー			-			3	3	3	3	3			3
sVISA Mu3-6R	PC	ー		62.2	ー		8	12	12	12	12			12			ー	ー	ー	ー	ー			-		rpoB	512: R => P	RNA polymerase subunit beta
VISA Mu50	ー	LC		ー	37.1		ー	ー	ー	ー	ー			-			12	12	12	12	12			12
a the day of appearance of the colony is the day of isolation of the strain
b observed at 20 h after streaking of the strain on BHI agar plate without vancomycin. LC, large-sized colony; PC, pin-point colony; SC, small colony
d the mutation of gene indicated by black was found in both of LC and slow-VISA, and those indicated by red color was found in only LC.
e NT, not tested.

## Sheet: TableS4
	TableS4 Metabolome analysis
	Metabolite	Concentration (pmol/O.D.mL)
		Mu3			Average		Mu3 + Mupirocin			Average		VISA Mu3-5-5d			Average		VISA Mu3-5-5d + Mupirocin			Average		Mu3-6R			Average		Mu3-6R + Mupirocin			Average	SD
		1	2	3			1	2	3			1	2	3			1	2	3			1	2	3			1	2	3
	2-Hydroxybutyric acid	195.101	331.634		263.368		138.217	176.861		157.539		130.831	139.288		135.059		172.926	169.952		171.439		202.217	317.602		259.91		244.606	351.065		297.836
	2-Oxoglutaric acid	193.01	211.11		202.06		312.01	136.943		224.476		312.001	149.12		230.561		201.112	147.423		174.267		301	156.757		228.879		3.98e+17	202.1		1.99e+17
	2-Oxoisovaleric acid	N.D.	N.D.		N.D.		N.D.	N.D.		N.D.		N.D.	N.D.		N.D.		N.D.	N.D.		N.D.		N.D.	N.D.		N.D.		N.D.	N.D.		N.D.
	2-Phosphoglyceric acid	175.56	170.237		172.898		114.375	120.764		117.569		71.131	54.6147		62.8728		41.9372	65.0089		53.473		33.3168	65.1186		49.2177		23.1205	29.2187		26.1696
	3-Hydroxybutyric acid	58.0746	74.7763		66.4255		70.7472	54.0023		62.3748		26.1086	15.0011		20.5549		32.7753	25.0099		28.8926		43.0373	35.88776555\0388		43.0373		47.4157	59.0003		53.208
	3-Phosphoglyceric acid	1532.83	1087.7		1310.26		799.016	892.924		845.97		487.408	644.741		566.074		310.072	483.346		396.709		320.246	575.427		447.836		235.83	375.721		305.775
	6-Phosphogluconic acid	32.478	7.44351		19.9607		21.1934	11.3357		16.2645		8.11787	N.D.		8.11787		6.41861	N.D.		6.41861		7.09079	N.D.		7.09079		N.D.	N.D.		N.D.
	Acetyl CoA_divalent	274.403	351.288		312.845		375.643	223.375		299.509		191.189	148.933		170.061		91.6328	50.8472		71.24		136.786	86.6832		111.735		109.904	77.1485		93.526
	Adenine	453.837	776.179		615.008		527.765	672.644		600.204		345.695	593.698		469.696		214.099	493.269		353.684		317.336	216.674		267.005		200.632	193.643		197.138
	Adenosine	184.353	245.158		214.756		238.512	156.198		197.355		200.98	148.852		174.916		210.71	161.141		185.925		306.228	154.47		230.349		315.361	152.526		233.944
	ADP	458.718	386.265		422.491		750.012	665.668		707.84		199.02	121.629		160.324		295.109	184.038		239.574		420.149	355.056		387.602		371.645	189.132		280.388
	Ala	7450.99	8987.7		8219.34		7068.02	5747.46		6407.74		3799.25	6554.45		5176.85		4602.92	6437.25		5520.08		6840.34	7682.64		7261.49		6007.75	5977.78		5992.77
	AMP	406.909	361.856		384.383		237.161	162.37		199.766		82.2033	102.361		92.2822		198.534	230.708		214.621		292.678	230.351		261.515		84.0587	82.9816		83.5201
	Anthranilic acid	N.D.	N.D.		N.D.		N.D.	N.D.		N.D.		N.D.	N.D.		N.D.		N.D.	N.D.		N.D.		N.D.	N.D.		N.D.		N.D.	N.D.		N.D.
	Arg	2005.33	1629.54		1817.44		2423.69	2163.58		2293.64		1257.41	1942.09		1599.75		1814.05	1519.26		1666.66		2747.39	2683.86		2715.63		2932.93	2381.73		2657.33
	Asn	2974.65	2445.93		2710.29		5348.9	3259		4303.95		908.396	767.963		838.18		1739.86	1391.32		1565.59		2719.16	2910.69		2814.92		2494.6	3310.01		2902.3
	Asp	36197.3	25615.3		30906.3		49071.2	33349		41210.1		9172.06	11996.7		10584.4		15468	21758.4		18613.2		22300.9	15307.8		18804.4		17345.4	13782.6		15564
	ATP	1225.19	1517.69		1371.44		3269.65	3140.42		3205.04		330.956	298.446		314.701		1047.59	960.346		1003.97		1156.07	1674.41		1415.24		2029.48	3103.48		2566.48
	Betaine	46507.6	68935.3		57721.4		102711	140874		121793		22108	34095.1		28101.5		64435.3	54987.1		59711.2		72282.9	60414.1		66348.5		66845.2	56729		61787.1
	cAMP	66.651	56.2474		61.4492		97.8912	81.5636		89.7274		29.4931	48.467		38.9801		42.1023	23.1113		32.6068		71.4623	41.0156		56.239		77.9052	57.3355		67.6203
	Carnosine	N.D.	N.D.		N.D.		N.D.	N.D.		N.D.		N.D.	N.D.		N.D.		N.D.	N.D.		N.D.		N.D.	N.D.		N.D.		N.D.	N.D.		N.D.
	CDP	55.6883	87.1544		71.4214		186.367	219.656		203.011		34.9721	57.9237		46.4479		96.06	84.4226		90.2413		126.352	205.004		165.678		144.734	189.005		166.87
	cGMP	N.D.	N.D.		N.D.		N.D.	N.D.		N.D.		N.D.	N.D.		N.D.		N.D.	N.D.		N.D.		N.D.	N.D.		N.D.		N.D.	N.D.		N.D.
	Choline	556.745	743.261		650.003		670.068	649.688		659.878		362.306	527.118		444.712		483.842	879.147		681.494		611.923	674.58		643.251		463.479	589.714		526.597
	cis-Aconitic acid	23.6315	43.1805		33.406		26.8074	51.9697		39.3885		14.9831	65.214		40.0986		9.59416	8.8227		9.20843		11.4478	39.5165		25.4821		13.0838	N.D.		13.0838
	Citric acid	1124.14	1595.75		1359.94		1503.64	1332.4		1418.02		498.609	638.774		568.691		653.515	885.506		769.511		999.085	726.246		862.665		1146.87	1711.69		1429.28
	Citrulline	999.447	711.376		855.411		2071.23	2485.62		2278.42		1194.37	1696.76		1445.57		234.387	416.833		325.61		230.442	381.508		305.975		279.853	411.5		345.677
	CMP	153.851	125.974		139.913		134.318	79.5428		106.93		58.9	31.2791		45.0896		131.147	186.769		158.958		220.398	216.818		218.608		66.6175	69.2848		67.9511
	CoA_divalent	19.5583	36.2588		27.9086		31.2069	56.2095		43.7082		9.86771	13.019		11.4434		10.8442	18.0225		14.4334		10.7991	15.1815		12.9903		16.6339	18.6731		17.6535
	Creatine	70.2718	52.7571		61.5144		73.2283	24.6798		48.9541		36.2852	36.091		36.1881		42.3642	26.1038		34.234		66.7642	53.9197		60.3419		62.1824	41.9789		52.0806
	Creatinine	162.342	117.094		139.718		229.797	355.912		292.854		84.9996	78.6844		81.842		97.9835	58.4774		78.2304		148.113	117.096		132.604		171.456	283.934		227.695
	CTP	171.514	217		194.257		1053.56	1855.01		1454.29		138.169	178.887		158.528		370.414	246.783		308.599		434.001	634.998		534.5		962.977	1362		1162.49
	Cys	N.D.	N.D.		N.D.		N.D.	N.D.		N.D.		N.D.	N.D.		N.D.		N.D.	N.D.		N.D.		N.D.	N.D.		N.D.		N.D.	N.D.		N.D.
	Cytidine	11.4898	15.3212		13.4055		20.2942	3.81311		12.0537		13.619	7.17662		10.3978		13.1952	21.9573		17.5763		23.8944	8.42922		16.1618		16.5252	11.3623		13.9438
	Cytosine	9.45919	14.285		11.8721		14.808	6.59165		10.6998		4.31578	9.78534		7.05056		7.40798	7.21385		7.31092		7.28873	12.7622		10.0255		11.3518	8.92406		10.1379
	dATP	79.5403	104.001		91.7707		68.8134	86.8756		77.8445		29.7998	65.0009		47.4003		34.8953	17.1117		26.0035		33.206	16.12		24.663		24.7755	38.1144		31.4449
	dCTP	28.5935	34.0045		31.299		136.241	243.111		189.676		11.9375	N.D.		11.9375		34.0611	54		44.0306		38.0235	23.1113		30.5674		99.7124	71.001		85.3567
	Dihydroxyacetone phosphate	402.787	307.924		355.356		92.0483	43.658		67.8532		173.378	173.865		173.622		61.6877	64.204		62.9458		94.2468	73.0034		83.6251		51.0862	81.4459		66.266
	dTDP	41.5375	65.3367		53.4371		80.2175	69.9573		75.0874		30.2112	16.0045		23.1078		25.9139	10.5006		18.2073		31.964	11.0044		21.4842		34.9996	44.9995		39.9996
	dTMP	57.0043	34.2233		45.6138		22.6377	15.2113		18.9245		12.9787	6.4065		9.6926		16.7816	7.3932		12.0874		21.3221	44		32.6611		8.69626	13.4564		11.0763
	dTTP	132.799	212.032		172.416		365.658	414.265		389.962		59.1033	39.9844		49.5439		80.692	67.0098		73.8509		89.9401	57.0438		73.4919		192.815	256		224.408
	Erythrose 4-phosphate	N.D.	N.D.		N.D.		N.D.	N.D.		N.D.		N.D.	N.D.		N.D.		N.D.	N.D.		N.D.		N.D.	N.D.		N.D.		N.D.	N.D.		N.D.
	Fructose 1,6-diphosphate	2200.42	1961.91		2081.17		587.608	532.585		560.096		455.877	621.883		538.88		365.433	559.902		462.668		431.01	513.01		472.01		251.088	211.221		231.154
	Fructose 6-phosphate	54.3148	34.001		44.1579		26.8938	19.2736		23.0837		28.9987	20.2375		24.6181		12.3532	30.9273		21.6403		12.8244	12.1167		12.4705		10.8752	11.2705		11.0728
	Fumaric acid	N.D.	N.D.		N.D.		N.D.	N.D.		N.D.		N.D.	N.D.		N.D.		N.D.	N.D.		N.D.		N.D.	N.D.		N.D.		N.D.	N.D.		N.D.
	GABA	622.269	306.997		464.633		723.054	660.72		691.887		271.076	185.708		228.392		325.748	142.725		234.236		489.315	283.782		386.549		460.527	230.687		345.607
	GDP	178.032	279.847		228.94		178.804	129.637		154.22		125.16	110.82		117.99		74.237	130.464		102.351		15.8092	46.9281		31.3687		47.3849	64.5442		55.9645
	Gln	3230.83	2285.28		2758.06		23548	19817.9		21682.9		1074.49	1182.88		1128.68		6649.75	4346.19		5497.97		8451.02	5335.26		6893.14		14531.2	19476.3		17003.8
	Glu	37712.6	25601.6		31657.1		35582.3	30065		32823.6		34087.5	39388.7		36738.1		29768.5	32512.1		31140.3		38681.6	24085.5		31383.5		25365.5	36152.6		30759
	Gluconic acid	59.2288	69.9232		64.576		52.04	86.7728		69.4064		33.812	58.1655		45.9887		29.8462	45.4935		37.6699		44.9404	62.7647		53.8526		36.5121	69.4496		52.9808
	Glucose 1-phosphate	70.0759	50.5683		60.3221		30.6407	46.0099		38.3253		23.6751	18.121		20.898		17.4121	28.2696		22.8408		17.5859	11.756		14.6709		12.1836	49.0945		30.6391
	Glucose 6-phosphate	181.018	179.123		180.07		145.819	171.543		158.681		81.2748	62.575		71.9249		50.1498	46.0263		48.0881		67.129	72.9277		70.0283		37.3479	40.5501		38.949
	Glutathione (GSH)	N.D.	N.D.		N.D.		N.D.	N.D.		N.D.		N.D.	N.D.		N.D.		N.D.	N.D.		N.D.		N.D.	N.D.		N.D.		N.D.	N.D.		N.D.
	Glutathione (GSSG)_divalent	2.53739	0.826388		1.68189		3.46882	6.00895		4.73888		N.D.	N.D.		N.D.		2.06839	1.12988		1.59913		N.D.	1.20315		1.20315		3.25058	1.19727		2.22392
	Gly	2435.8	2931.13		2683.46		4778.46	3184.7		3981.58		1568.48	1909.7		1739.09		1637.7	1234.57		1436.14		2617.27	3486.59		3051.93		2959.33	2421.5		2690.41
	Glyceraldehyde 3-phosphate	N.D.	N.D.		N.D.		N.D.	N.D.		N.D.		N.D.	N.D.		N.D.		N.D.	N.D.		N.D.		N.D.	N.D.		N.D.		N.D.	N.D.		N.D.
	Glycerol 3-phosphate	872.414	961.904		917.159		604.52	543.446		573.983		326.84	586.018		456.429		398.247	557.899		478.073		735.606	324.717		530.161		357.482	258.914		308.198
	Glycolic acid	N.D.	N.D.		N.D.		N.D.	N.D.		N.D.		N.D.	N.D.		N.D.		N.D.	N.D.		N.D.		N.D.	N.D.		N.D.		N.D.	N.D.		N.D.
	Glyoxylic acid	N.D.	N.D.		N.D.		N.D.	N.D.		N.D.		N.D.	N.D.		N.D.		N.D.	N.D.		N.D.		N.D.	N.D.		N.D.		N.D.	N.D.		N.D.
	GMP	295.11	230.541		262.825		64.803	57.0819		60.9425		40.2193	29.7108		34.965		58.4117	76.1734		67.2926		178.002	101.336		139.669		30.0245	31.2857		30.6551
	GTP	636.312	554.647		595.48		365.821	461.186		413.503		24.6394	55.0019		39.8206		27.2428	61.2239		44.2334		359.824	130.345		245.084		111.113	239.808		175.46
	Guanine	32.2244	22.6517		27.438		50.9601	34.2761		42.6181		62.5855	47.4014		54.9935		57.2267	34.8963		46.0615		77.4135	56.4942		66.9538		72.5284	91.028		81.7782
	Guanosine	94.3182	154.674		124.496		64.2949	55.3881		59.8415		51.9126	97.344		74.6283		32.5184	47.8223		40.1704		50.828	71.0869		60.9574		53.2358	69.8573		61.5466
	His	1038.37	894.471		966.419		1532.62	1694.91		1613.76		563.886	648.629		606.258		645.433	551.225		598.329		1029.97	1555.18		1292.58		977.102	849.715		913.409
	Homoserine	53.0655	65.3921		59.2288		60.2534	72.0806		66.167		78.456	54.3315		66.3938		96.5909	72.3633		84.4771		60.0776	44.3639		52.2207		45.9728	36.0638		41.0183
	Hydroxyproline	17.48	31.4595		24.4697		29.703	11.338		20.5205		8.41947	11.3813		9.90037		12.2632	12.1731		12.2182		19.2927	18.9417		19.1172		19.4438	11.9927		15.7182
	Hypoxanthine	426.004	226.484		326.244		73.7316	109.732		91.7316		89.9312	132.266		111.099		95.9808	142.221		119.101		380.142	291.886		336.014		187.122	173.806		180.464
	Ile	3116.68	2845.33		2981.01		5197.66	3046.81		4122.24		1660.51	1561.39		1610.95		2306.21	1278.04		1792.12		3354.65	2592.09		2973.37		3408.36	2623.85		3016.1
	IMP	67.7973	47.4276		57.6125		41.0173	27.7451		34.3812		5.81672	4.15433		4.98552		19.7972	13.5638		16.6805		23.3822	15.3285		19.3554		28.3038	31.4368		29.8703
	Inosine	10.5069	7.46637		8.98665		20.7577	11.6522		16.2049		9.43585	4.8852		7.16053		11.5363	5.56606		8.55118		16.8872	7.43356		12.1604		15.342	6.90316		11.1226
	Isocitric acid	N.D.	N.D.		N.D.		N.D.	N.D.		N.D.		N.D.	N.D.		N.D.		N.D.	N.D.		N.D.		N.D.	N.D.		N.D.		N.D.	N.D.		N.D.
	Lactic acid	7591.31	5766.71		6679.01		4567.96	3666.05		4117		1349.23	2713.37		2031.3		1791.26	1794.48		1792.87		2611.36	5052.8		3832.08		4498.61	4796.8		4647.71
	Leu	7663.65	8504.51		8084.08		12228.9	14198.9		13213.9		4185.17	5432.49		4808.83		5362.79	5106.59		5234.69		7864.1	7516.88		7690.49		8049.96	5591.97		6820.96
	Lys	6792.9	9164.98		7978.94		8024.57	8837.62		8431.09		5296.34	7409.59		6352.97		6991.76	8758.23		7874.99		5987.04	8059.16		7023.1		6536.39	7081.86		6809.13
	Malic acid	347.855	286.831		317.343		201.248	266.506		233.877		165.897	173.055		169.476		290.567	271.585		281.076		246.406	227.936		237.171		160.087	186.623		173.355
	Malonyl CoA_divalent	N.D.	N.D.		N.D.		N.D.	N.D.		N.D.		N.D.	N.D.		N.D.		N.D.	N.D.		N.D.		N.D.	N.D.		N.D.		N.D.	N.D.		N.D.
	Met	3771.84	4773.38		4272.61		2247.43	3645.2		2946.31		838.654	545.803		692.228		1007.08	1516.87		1261.97		1561	1701.14		1631.07		1467.69	1049.13		1258.41
	N,N-Dimethylglycine	N.D.	N.D.		N.D.		N.D.	N.D.		N.D.		N.D.	N.D.		N.D.		N.D.	N.D.		N.D.		N.D.	N.D.		N.D.		N.D.	N.D.		N.D.
	NAD+	1546.19	994.687		1270.44		1640.56	1414.77		1527.66		1100.6	1407.44		1254.02		1883.55	1578.9		1731.23		1147.94	1499.17		1323.55		833.743	828.805		831.274
	NADP+	305.569	485.284		395.426		364.362	579.936		472.149		135.752	398.316		267.034		144.285	110.824		127.555		197.164	331.183		264.174		151.668	250.129		200.898
	Ornithine	567.793	869.159		718.476		775.506	923.625		849.565		400.163	655.281		527.722		347.502	234.025		290.764		493.346	458.165		475.755		535.477	601.366		568.422
	Phe	4344.89	5537.82		4941.36		5611.55	2475.82		4043.68		2182.45	3822.69		3002.57		2571.75	3187.5		2879.63		3996.42	5631.58		4814		4005.73	4200.63		4103.18
	Phosphoenolpyruvic acid	453.628	373.992		413.81		240.329	298.317		269.323		152.846	267.331		210.088		104.97	291.082		198.026		277.629	366.832		322.23		257.437	318.865		288.151
	ppGpp_divalent	N.D.	N.D.	N.D.	N.D.		35.9427	48	39	40.9809	6.26799	N.D.	N.D.	N.D.	N.D.		N.D.	N.D.	N.D.	N.D.		N.D.	N.D.	N.D.	N.D.		10.6227	8	20	12.8742	6.30889
	Pro	10278.9	14235.4		12257.2		24146.1	24173.1		24159.6		4240.36	3591.83		3916.09		12905.2	15521.6		14213.4		12527.9	13658		13093		16549.4	13574.3		15061.9
	PRPP	1122.27	925.244		1023.76		777.72	699.654		738.687		641.617	589.356		615.486		578.889	878.889		728.889		418.224	589.004		503.614		267.588	298.666		283.127
	Putrescine	N.D.	N.D.		N.D.		N.D.	N.D.		N.D.		N.D.	N.D.		N.D.		N.D.	N.D.		N.D.		N.D.	N.D.		N.D.		N.D.	N.D.		N.D.
	Pyruvic acid	577.357	417.357		497.357		492.282	592.282		542.282		318.614	409.614		364.114		198.62	115.62		157.12		336.823	449.823		393.323		534.477	412.477		473.477
	Ribose 5-phosphate	60.2722	46.849		53.5606		17.3784	8.91943		13.1489		11.0131	10.1239		10.5685		11.3042	9		10.1521		10.4841	15.987		13.2355		7.07816	6		6.53908
	Ribulose 5-phosphate	212.454	372.908		292.681		314.506	341.353		327.929		98.2297	77.8297		88.0297		94.4584	88.2183		91.3384		158.862	138.944		148.903		92.5824	81.6914		87.1369
	S-Adenosylmethionine	85.5965	67.0192		76.3078		103.687	75.9929		89.8401		67.3924	68.8169		68.1046		71.1295	82.8126		76.971		78.0446	59.3629		68.7038		48.9821	62.3614		55.6717
	Sarcosine	N.D.	N.D.		N.D.		N.D.	N.D.		N.D.		N.D.	N.D.		N.D.		N.D.	N.D.		N.D.		N.D.	N.D.		N.D.		N.D.	N.D.		N.D.
	Sedoheptulose 7-phosphate	220.867	131.691		176.279		300.728	117.312		209.02		105.42	112.763		109.092		161.438	271.616		216.527		134.389	137.777		136.083		158.446	94.6063		126.526
	Ser	2022.76	3142.62		2582.69		2924.35	3103.91		3014.13		1106.06	2103.64		1604.85		1625.76	1112		1368.88		2626.96	1563.42		2095.19		2738.37	2189.69		2464.03
	Spermidine	N.D.	N.D.		N.D.		N.D.	N.D.		N.D.		N.D.	N.D.		N.D.		N.D.	N.D.		N.D.		N.D.	N.D.		N.D.		N.D.	N.D.		N.D.
	Spermine	N.D.	N.D.		N.D.		N.D.	N.D.		N.D.		N.D.	N.D.		N.D.		N.D.	N.D.		N.D.		N.D.	N.D.		N.D.		N.D.	N.D.		N.D.
	Succinic acid	3768.93	2960.29		3364.61		953.347	1225.24		1089.29		1329.03	2294.87		1811.95		1533.3	1491.96		1512.63		1811.53	1851.39		1831.46		1701.96	1749.29		1725.63
	Thr	1576.43	1381.57		1479		2347.31	1977.21		2162.26		864.927	607.638		736.283		1176.58	1396.97		1286.77		1856.24	1465.01		1660.63		1978.97	1347.55		1663.26
	Thymidine	N.D.	N.D.		N.D.		N.D.	N.D.		N.D.		N.D.	N.D.		N.D.		N.D.	N.D.		N.D.		N.D.	N.D.		N.D.		N.D.	N.D.		N.D.
	Thymine	N.D.	N.D.		N.D.		N.D.	N.D.		N.D.		N.D.	N.D.		N.D.		N.D.	N.D.		N.D.		N.D.	N.D.		N.D.		N.D.	N.D.		N.D.
	Trp	824.719	1145.36		985.04		1124.37	993.874		1059.12		1362.82	1077.59		1220.2		507.416	686.608		597.012		1209.31	1437.15		1323.23		876.601	1000.52		938.562
	Tyr	550.928	424.376		487.652		518.735	454.322		486.529		390.382	883.712		637.047		259.214	594.991		427.103		401.515	438.307		419.911		443.926	974.88		709.403
	Tyramine	N.D.	N.D.		N.D.		N.D.	N.D.		N.D.		N.D.	N.D.		N.D.		N.D.	N.D.		N.D.		N.D.	N.D.		N.D.		N.D.	N.D.		N.D.
	UDP	179.599	134.592		157.096		321.03	262.995		292.012		51.7023	36.8832		44.2928		329.464	415.546		372.505		480.245	515.506		497.875		207.27	263.169		235.22
	UMP	195.795	69.7778		132.786		332.713	215.925		274.319		145.814	107.905		126.86		150.436	319.573		235.005		184.458	150.232		167.345		155.287	147.281		151.284
	Uracil	256.597	232.041		244.319		280.027	588.721		434.374		148.088	189.95		169.019		181.297	107.479		144.388		225.262	193.805		209.533		161.088	168.02		164.554
	Uridine	N.D.	N.D.		N.D.		N.D.	N.D.		N.D.		N.D.	N.D.		N.D.		N.D.	N.D.		N.D.		N.D.	N.D.		N.D.		N.D.	N.D.		N.D.
	UTP	351.092	531.675		441.384		1579.79	1416.47		1498.13		122.294	124.729		123.512		924.612	710.036		817.324		1211.36	2222.51		1716.94		1281.68	1445.98		1363.83
	Val	4516.31	4860.77		4688.54		7815.77	2130.24		4973		2433.12	2930.26		2681.69		3459.22	2487.3		2973.26		4914.18	4610.99		4762.58		5061.26	3121.16		4091.21
	β-Ala	549.297	320.305		434.801		268.164	230.47		249.317		138.116	256.622		197.369		50.1169	24.5042		37.3105		58.2301	75.2055		66.7178		28.743	48.5631		38.653
